# Supplementary material for: Dysregulation of cystathionine γ‐lyase promotes prostate cancer progression and metastasis
Source: EMBO Rep. 2019 Aug 29;20(10):e45986. doi: 10.15252/embr.201845986 (PMC6776913; doi:10.15252/embr.201845986)
Supplement: Supplementary file 3 — Source Data for Expanded View [file EMBR-20-e45986-s007.zip]

Archive with 6 entries (5 files):
- Source_Data_for_EV_Figures/
- Source_Data_for_EV_Figures/Source_Data_for_FigEV1.pdf
- Source_Data_for_EV_Figures/Source_Data_for_FigEV2.pdf
- Source_Data_for_EV_Figures/Source_Data_for_FigEV3.pdf
- Source_Data_for_EV_Figures/Source_Data_for_Figure_EV4.pdf
- Source_Data_for_EV_Figures/Source_data_for_Figure_EV5.pdf
